# Supplementary material for: Understanding Patient Evaluation of Abnormal Uterine Bleeding (AUB): A Standardized Patient Case on AUB for OB/GYN Clerkship Students
Source: MedEdPORTAL. 2022 Jan 28;18:11216. doi: 10.15766/mep_2374-8265.11216 (PMC8795174; doi:10.15766/mep_2374-8265.11216)
Supplement: Supplementary file 1 — SP Information.docxLearner Information.docxPostencounter Learner Note.docxPostencounter SP Evaluation.docxLearner End-of-Clerkship Feedback.docx [file mep_2374-8265.11216-s001.zip]

Archive with 6 entries (6 files):
- A. SP Information.docx
- C. Postencounter Learner Note.docx
- D. Postencounter SP Evaluation.docx
- E. Learner End-of-Clerkship Feedback.docx
- B. Learner Information.docx
- Educational_Summary_Report_11216.pdf
